# Supplementary material for: Spatially distinct molecular patterns of gene expression in idiopathic pulmonary fibrosis
Source: Respir Res. 2023 Nov 17;24:287. doi: 10.1186/s12931-023-02572-6 (PMC10655274; doi:10.1186/s12931-023-02572-6)
Supplement: Supplementary file 2 — Additional file 2: Datafile S1. Differential expression results for main comparisons of interest (IPF normal appearing lung parenchyma vs control normal lung parenchyma, IPF normal bronchiolar vs control normal bronchiolar, IPF transition zones of fibrosis vs IPF normal appearing lung parenchyma, IPF dense fibrosis vs IPF normal appearing lung parenchyma and IPF honeycomb epithelium metaplasia vs IPF normal bronchiolar. All gene lists are adjusted for batch and cell proportions of AECI, AECII, fibroblasts and ciliated. ***Denotes McDonough core IPF gene. [file 12931_2023_2572_MOESM2_ESM.xlsx]

## Sheet: ipf.control.parenchyma
IPF vs control in normal parenchyma
gene	Estimate	Std..Error	p_val_raw	p_val_adj	McDonough core IPF gene
IGFBP7	1.50549	0.249119	9.35934e-08	0.000480228
TIMP1	1.53025	0.257216	5.64946e-08	0.000480228
RPS19	0.948668	0.162056	1.44483e-07	0.000494228
CTSB	1.5033	0.265997	2.36443e-07	0.000606594
BSG	0.903833	0.16455	3.77234e-07	0.000774236
ATP1B1	0.755276	0.143218	9.5213e-07	0.000844524
RPLP1	0.883314	0.164878	9.87555e-07	0.000844524
CFH	1.06753	0.199432	7.75205e-07	0.000844524
MEPCE	0.661353	0.123279	5.05797e-07	0.000844524
ENO1	0.858989	0.161409	7.5528e-07	0.000844524
SERPINB1	0.989654	0.189253	7.09178e-07	0.000844524
GNAS	1.04337	0.194289	9.58523e-07	0.000844524
SMARCA5	0.718747	0.142723	1.38895e-06	0.0010181
RPL8	0.864998	0.164716	1.37545e-06	0.0010181
RPL23	0.978259	0.184978	1.62651e-06	0.00111275
CDKN1A	1.11132	0.216524	1.86025e-06	0.00114608
RPLP0	1.11941	0.213401	1.8986e-06	0.00114608
GPX1	0.960702	0.194855	4.51932e-06	0.00245956
IGFBP2	0.875026	0.183638	4.55385e-06	0.00245956
RHOA	0.726739	0.14889	5.22553e-06	0.00268122
MIF	0.620372	0.131485	6.8469e-06	0.00334585
CD63	1.03488	0.211708	7.57786e-06	0.00353473
PGK1	0.656687	0.140261	9.3831e-06	0.00377839
SERPINA1	1.37493	0.286539	9.3492e-06	0.00377839
TSPAN3	0.810004	0.173207	9.1276e-06	0.00377839
SAT1	1.46804	0.300594	9.89937e-06	0.00377839
ATP5MC2	0.9501	0.197903	1.14693e-05	0.00405854
CSNK1D	0.672656	0.145707	1.11406e-05	0.00405854
P4HB	0.905081	0.193038	1.31623e-05	0.00413972
RPS12	1.07553	0.226918	1.27893e-05	0.00413972
TMED9	0.6873	0.149867	1.28272e-05	0.00413972
SERF2	0.95166	0.201264	1.33123e-05	0.00413972
CTNNB1	0.870525	0.187898	1.51169e-05	0.00456265	***
NAP1L1	0.931968	0.199443	1.58323e-05	0.00464204
KRT8	0.932954	0.206938	1.65084e-05	0.00470582
ARPC1B	0.861063	0.187645	1.7117e-05	0.00474743
CD163	1.01212	0.223254	1.84383e-05	0.0049793
NNMT	1.20834	0.265708	1.94345e-05	0.00511376
EIF5A	0.732172	0.160057	2.06007e-05	0.0052851
SEPTIN2	0.64033	0.143532	2.13678e-05	0.0053482
AGER	-1.20123	0.270194	2.19552e-05	0.0053644	***
S100A11	0.922198	0.203598	2.31089e-05	0.00551496
ALDOA	0.713245	0.15703	2.42477e-05	0.00565521
RPL28	0.992618	0.218434	2.69487e-05	0.00576141
YWHAQ	0.74493	0.169745	2.69071e-05	0.00576141
RPS18	0.907477	0.20014	2.55638e-05	0.00576141
RPS16	0.821693	0.180628	2.76466e-05	0.00578998
BGN	1.19955	0.269027	2.95352e-05	0.00606181
RPS9	0.797731	0.177898	3.12277e-05	0.00621177
CHD2	0.649718	0.149346	3.20818e-05	0.00621177
EIF4A1	0.893399	0.200321	3.17173e-05	0.00621177
ADAM9	0.655736	0.151175	3.30048e-05	0.00627213
UQCR11	0.683019	0.157704	3.82002e-05	0.00712745
PPP2CA	0.617443	0.145403	4.16957e-05	0.00764074
HERC4	0.727312	0.172927	4.55092e-05	0.00819324
RPL13	0.94131	0.215963	4.8778e-05	0.00863035
COX4I1	0.478152	0.112777	5.16629e-05	0.00883607
LGALS3BP	0.745924	0.175011	5.15594e-05	0.00883607
UQCRB	0.770404	0.17887	5.29159e-05	0.00890202
RPL13A	0.739532	0.173709	5.66922e-05	0.00938348
RPS8	0.960599	0.222833	5.8796e-05	0.00957721
PABPC1	0.827419	0.194018	5.97913e-05	0.00958716
PPP2R1A	0.571503	0.137051	6.2369e-05	0.00969743
H1-5	0.835301	0.201844	6.15149e-05	0.00969743
COL4A1	1.0531	0.24965	6.5399e-05	0.0100168
SERPINF1	0.780086	0.188537	6.65408e-05	0.0100418	***
ARPC2	0.74744	0.178148	6.84274e-05	0.0101768
ITGAX	0.702589	0.172248	7.56431e-05	0.0109331
RPS6	0.769625	0.182473	7.52928e-05	0.0109331
CTSZ	0.796744	0.194488	8.84498e-05	0.0122658
RPS2	0.918667	0.218206	8.84358e-05	0.0122658
CALR	0.760951	0.183039	8.74668e-05	0.0122658
RPL18	0.764467	0.182531	9.17603e-05	0.0123423
SELENOW	0.710948	0.171376	9.26092e-05	0.0123423
PEA15	0.641234	0.157641	9.08862e-05	0.0123423
GAGE1	-0.938937	0.229763	9.68611e-05	0.0127434
DKK3	0.776337	0.191439	9.93291e-05	0.0129027
EIF4G1	0.710547	0.173	0.000101299	0.0129941
SGK1	0.875516	0.215178	0.000104318	0.0132162
STAT3	0.694024	0.171864	0.000121653	0.0152244
IGKC	2.72156	0.676565	0.000133091	0.0164552
PEBP1	0.61418	0.154259	0.000137764	0.0167313
TRAM1	0.838017	0.209521	0.000138585	0.0167313
SND1	0.628829	0.159971	0.000147983	0.0176581
MYLK	0.734401	0.18877	0.000156003	0.0184011
FLNA	0.865068	0.218065	0.000159293	0.0185757
MYL12B	0.717346	0.178796	0.00016498	0.0188114
CLIC1	0.667698	0.168609	0.000163899	0.0188114
EIF3H	0.489579	0.12614	0.000166963	0.0188283
CRISPLD2	0.840288	0.216493	0.000173942	0.0194021
RPS17	0.701421	0.17695	0.000191157	0.020649
UBE2D3	0.706401	0.181273	0.000190431	0.020649
ESYT2	0.602468	0.155602	0.000187489	0.020649
ARF3	0.761329	0.196916	0.000206842	0.0221105
M6PR	0.69567	0.183396	0.000213666	0.0223739
IFT57	0.630659	0.164617	0.000213243	0.0223739
BCL2L2	0.407217	0.107943	0.000219146	0.0225385
EXOSC5	-0.679679	0.178715	0.00021963	0.0225385
SMOC2	-0.665282	0.176082	0.000222739	0.0226312
RPL27	0.634054	0.164336	0.000248389	0.0231092
ATP5F1A	0.62097	0.163807	0.000256718	0.0231092
CAST	0.516911	0.136653	0.000248698	0.0231092
LDHB	0.579861	0.150687	0.000240058	0.0231092
TMBIM6	0.679784	0.176223	0.000247969	0.0231092
SQSTM1	0.584334	0.15208	0.000241076	0.0231092
HINT1	0.565966	0.14783	0.000254022	0.0231092
MT2A	1.60548	0.409168	0.00025276	0.0231092
TRIM22	0.675313	0.17839	0.000248985	0.0231092
RPS27L	0.738242	0.192827	0.000236415	0.0231092
RNF181	0.546459	0.14467	0.000256626	0.0231092
BAX	0.583097	0.154944	0.000246367	0.0231092	***
ANXA7	0.539851	0.14387	0.000263958	0.0234035
NCL	0.640643	0.168157	0.000266416	0.0234035
IGHA1	2.23298	0.589524	0.00026683	0.0234035
SARAF	0.763705	0.20004	0.000270931	0.0235618
GLUL	1.02394	0.264902	0.00027812	0.0239838
PRKCSH	0.527497	0.141037	0.000286431	0.0244946
STOM	0.701449	0.185802	0.000291386	0.0245099
NOVA1	-0.608068	0.163008	0.000290505	0.0245099
MSN	0.790988	0.207887	0.000294293	0.0245531
MUC1	0.75229	0.201097	0.000307247	0.0252962
EIF4G2	0.689566	0.18154	0.00030813	0.0252962
A2M	1.03962	0.275466	0.000321788	0.0256205
EPHX1	0.682152	0.183333	0.00032102	0.0256205
NUCB1	0.664386	0.17704	0.000322066	0.0256205
LSM7	0.557535	0.151524	0.000317964	0.0256205
IL17A	-0.588833	0.158685	0.000338128	0.0266913
TMEM30A	0.496042	0.132373	0.000353598	0.0276711
YBX1	0.708606	0.187953	0.000357864	0.0276711
GPX4	0.535484	0.144662	0.000367888	0.0276882
YWHAE	0.626682	0.165854	0.000369643	0.0276882
ARHGAP18	0.625837	0.171467	0.000368017	0.0276882
RPL31	0.729336	0.193332	0.000364664	0.0276882
TMEM258	0.553564	0.150866	0.000380191	0.0282719
TRIP12	0.564822	0.15278	0.000391743	0.0289213
ROCK1	0.528547	0.145975	0.000400467	0.0289682
BRI3	0.718554	0.194927	0.000398218	0.0289682
REXO2	0.613989	0.169198	0.000400846	0.0289682
RPS29	0.639731	0.171915	0.00040741	0.0292366
POLR2L	0.650739	0.177501	0.000428817	0.0303484
CEBPB	0.652382	0.179645	0.000443246	0.0311548
SLC5A10	-0.50636	0.140669	0.000446564	0.0311744
CFL1	0.752164	0.202749	0.000454363	0.0314364
BCL2L1	0.561934	0.156339	0.000456443	0.0314364
WSB1	0.800346	0.21775	0.000463792	0.0317295
RPS28	0.823778	0.221251	0.00046772	0.0317864
SRSF5	0.659931	0.17846	0.000473602	0.0319744
HLA-DMB	0.63983	0.177745	0.000480708	0.032242
ELF1	0.559002	0.156971	0.000504065	0.0329472
UBA1	0.648345	0.181051	0.000498341	0.0329472
ADGRD2	-0.503078	0.14171	0.000504018	0.0329472
RACK1	0.776711	0.211461	0.00049627	0.0329472
VIM	0.853575	0.232256	0.000514564	0.0334206
AQP3	0.86944	0.239466	0.000520084	0.0335667
PTPN1	0.62114	0.1733	0.000549161	0.035003
EIF3F	0.445903	0.124962	0.000547221	0.035003
SLC45A1	-0.587967	0.166267	0.000557205	0.03508
ANXA5	0.869098	0.240606	0.000555491	0.03508
CXCR4	0.631658	0.176206	0.00056274	0.0352124
MRC1	0.660907	0.185983	0.000570939	0.0355089
KHDRBS1	0.361509	0.10185	0.000577098	0.0356758
C1QB	0.765615	0.215154	0.000600613	0.03643
DAB2	0.634389	0.179085	0.00059575	0.03643
PABPN1	0.667196	0.189389	0.000605807	0.03643
ATP2A2	0.612613	0.1721	0.000607049	0.03643
GOLGA8J	-0.639236	0.181428	0.000600413	0.03643
CLTA	0.601253	0.169872	0.000616784	0.0365863
RPS7	0.587836	0.162823	0.000616782	0.0365863
TUBB4B	0.514992	0.145991	0.000634981	0.0370237
MAP2K2	0.522296	0.149119	0.000629751	0.0370237
PKM	0.579034	0.162055	0.000634685	0.0370237
RPN2	0.615138	0.173578	0.000650448	0.0374994
LITAF	0.677873	0.190203	0.000648382	0.0374994
OXSR1	0.481407	0.138472	0.000660092	0.0376326
RPL24	0.684667	0.191334	0.000666247	0.0377736
OR2A14	-0.570911	0.164088	0.000677546	0.0379944
ATP5MC1	0.505589	0.144538	0.000677313	0.0379944
ATP1A1	0.648217	0.18374	0.000685702	0.0382428
RECQL5	-0.526839	0.152337	0.000695953	0.0383971
RPL36A	0.680317	0.192779	0.000693895	0.0383971
LDHA	0.639549	0.181348	0.000703173	0.038588
CYB5A	0.603891	0.172393	0.000712787	0.0389076
CD4	0.561514	0.162625	0.000733196	0.0396003
SKI	0.519122	0.148312	0.000729858	0.0396003
ATP2B4	0.430613	0.124663	0.00076356	0.0405567
CD5	-0.5461	0.158855	0.000766712	0.0405567
CLU	0.963702	0.27374	0.000756722	0.0405567
INHBE	-0.64412	0.187015	0.000771144	0.040582
KPNB1	0.512739	0.149905	0.000783077	0.0406272
DDRGK1	0.53766	0.157134	0.000780727	0.0406272
ACTR2	0.634467	0.182582	0.000789136	0.0406729
APOL1	0.579162	0.167041	0.000792689	0.0406729
RPS14	0.73739	0.209174	0.000804776	0.0410876
EZR	0.573164	0.164721	0.000820993	0.0415031
SLC25A5	0.46612	0.135093	0.000821002	0.0415031
LPCAT1	0.6857	0.199386	0.000827413	0.0416221
COX6C	0.55801	0.162901	0.00084267	0.0417746
RAPSN	-0.655838	0.192083	0.000844443	0.0417746
NDNF	0.645486	0.187422	0.000842242	0.0417746
RPS5	0.681383	0.195214	0.000846727	0.0417746
TAGLN	0.739113	0.216791	0.000854121	0.0419377	***
PDIA4	0.618889	0.178185	0.000865628	0.0423004
GAS1	-0.587082	0.173299	0.00087238	0.0424283
PLXNB2	0.444366	0.129529	0.000898812	0.0433033
FCGR3A	0.689605	0.203124	0.000905726	0.0433216
PDLIM7	0.65196	0.191862	0.000907635	0.0433216
RPL37	0.702368	0.201433	0.000929384	0.0435579
TP53BP1	-0.580587	0.169259	0.000930604	0.0435579
CD47	0.543159	0.159113	0.000921369	0.0435579
MT1X	1.4246	0.407592	0.000933807	0.0435579
RPS3	0.684546	0.197249	0.000948274	0.0436376
CFAP58	-0.599125	0.176832	0.000940939	0.0436376
CDK2AP1	0.531476	0.155622	0.000944938	0.0436376
RPS25	0.560666	0.16316	0.000966181	0.0438066
PTMA	0.65618	0.189593	0.000981829	0.0438066
YBX3	0.630994	0.185243	0.000967634	0.0438066
EIF3D	0.620074	0.18318	0.000974684	0.0438066
CYBA	0.643366	0.188656	0.000980755	0.0438066
FLII	0.468737	0.13765	0.000959355	0.0438066
ZNF446	-0.690794	0.204828	0.00097928	0.0438066
GOLGA6A	-0.591996	0.174502	0.000989713	0.0439672
PDIA6	0.667695	0.195421	0.000994899	0.0439802
SEM1	0.556689	0.163043	0.000998577	0.0439802
PPIB	0.687352	0.199701	0.00100414	0.0440362
RPLP2	0.638783	0.185656	0.00101504	0.0440528
TF	-0.603322	0.179897	0.00102169	0.0440528
LRCH4	0.332965	0.0994329	0.00101803	0.0440528
MRPL2	-0.532464	0.159091	0.00101503	0.0440528
PDPN	-0.565809	0.168073	0.00102991	0.0442216
SCGB1A1	1.49682	0.445198	0.00104471	0.0444859
FADS2	0.692073	0.206359	0.00104536	0.0444859
WARS1	0.691919	0.206802	0.00104907	0.0444859
SARNP	0.587558	0.175265	0.00105374	0.0444999
CX3CL1	0.779129	0.231642	0.00109257	0.0459507
CLPTM1L	0.558754	0.166746	0.00110006	0.0460766
HDLBP	0.604064	0.178169	0.00113741	0.046921
DDIT4	0.99121	0.291066	0.00113432	0.046921
ABHD16A	0.557331	0.165482	0.00113659	0.046921
CTTN	0.502744	0.149859	0.00114675	0.0470718
HNRNPF	0.595038	0.176154	0.00116327	0.047514
SYMPK	0.47149	0.14238	0.00116678	0.047514
RPL37A	0.683624	0.201016	0.00120394	0.0487851
TSNAXIP1	-0.594583	0.179766	0.00120751	0.0487851
BNIP3L	0.46699	0.13963	0.00121652	0.0489567
DDB1	0.425312	0.129321	0.00123048	0.0493247
EHBP1L1	0.5105	0.154455	0.00123557	0.0493363
SCML4	-0.57778	0.174836	0.00124869	0.049667
WDR26	0.482315	0.146079	0.00127066	0.0497867
SDC4	0.65206	0.197145	0.00127111	0.0497867
SLAIN2	0.494879	0.150907	0.00126378	0.0497867
C1R	0.658052	0.19755	0.00125951	0.0497867
SLC25A6	0.548457	0.164051	0.00128557	0.0498948
FN1	0.928083	0.278127	0.00128845	0.0498948
NPIPB6	0.72471	0.214723	0.00128156	0.0498948

## Sheet: ipf.control.bronchial
IPF vs control in normal bronchiolar epithelium
gene	Estimate	Std..Error	p_val_raw	p_val_adj	McDonough core IPF gene
ECE1	1.13536	0.199477	4.88672e-08	0.000501475
CSNK1D	0.950532	0.189933	1.3582e-06	0.006924
AQP3	1.4034	0.291135	4.03154e-06	0.006924
PRKX	-1.09359	0.22786	4.04833e-06	0.006924
NAT8B	-0.797411	0.166116	3.89738e-06	0.006924
ZNF66	-1.01084	0.209047	3.5012e-06	0.006924
VPS29	0.932036	0.204916	9.18123e-06	0.0134597
PLAAT4	1.12946	0.252659	1.28796e-05	0.0146855
CRYBG3	1.10636	0.246191	1.18551e-05	0.0146855
TP53BP1	-0.93112	0.212363	2.18679e-05	0.0204008
DMRTA2	-1.06419	0.243931	2.128e-05	0.0204008
SAT1	1.49784	0.337346	2.89368e-05	0.0204624
SRSF9	0.764869	0.176773	2.59614e-05	0.0204624
DDIT4	1.50209	0.344734	2.99099e-05	0.0204624
SERF2	1.02684	0.23326	2.70718e-05	0.0204624
MBD2	0.959818	0.225428	3.37833e-05	0.0216678
RRAGA	0.628038	0.150442	4.50604e-05	0.0250018
DMBT1	1.39311	0.332015	4.24839e-05	0.0250018
DDB1	0.736232	0.181422	6.95941e-05	0.0255495
SERPINF1	1.00874	0.24855	7.28536e-05	0.0255495	***
PLP2	0.622549	0.153045	6.91066e-05	0.0255495
CDK2AP1	0.8121	0.196503	5.80838e-05	0.0255495
BACE2	0.895231	0.217269	5.43459e-05	0.0255495
SUSD6	0.984932	0.239441	5.8378e-05	0.0255495
WDR6	0.831461	0.206014	7.9671e-05	0.0255495
TMEM86B	-0.883414	0.218155	7.26813e-05	0.0255495
CXCL17	1.0899	0.266422	6.35749e-05	0.0255495
ZNF625	-0.929296	0.228257	7.53361e-05	0.0255495
TP53TG3B	-1.10401	0.271968	7.11455e-05	0.0255495
TM2D3	0.670928	0.167735	9.15047e-05	0.0276183
FOXD4L5	-1.26898	0.317656	9.94437e-05	0.0291569
SMG7	0.709896	0.179513	0.000104386	0.0297559
RPL23	0.862903	0.21484	0.000113841	0.0306811
MYH14	0.737698	0.18842	0.000123865	0.0306811
TNFAIP8	-0.811409	0.20595	0.000111374	0.0306811
XRCC2	-1.13707	0.284762	0.00012927	0.0306811
WFDC2	1.15888	0.296562	0.000131526	0.0306811
CXCL1	1.19744	0.304543	0.000119159	0.0306811
CYCS	0.837207	0.214136	0.000129577	0.0306811
LCN2	1.45722	0.37481	0.000135034	0.0307937	***
ORM2	-0.939915	0.243126	0.000168514	0.035679
CALR	0.849473	0.219868	0.000180794	0.035679
PIK3R2	0.782885	0.205346	0.000180164	0.035679
NUTF2	0.825381	0.215607	0.000174122	0.035679
S100A16	0.845833	0.221601	0.000180157	0.035679
GPAT4	0.678188	0.176533	0.000163111	0.035679
ZNF714	-0.837085	0.21824	0.000167385	0.035679
NDUFAB1	0.819533	0.215253	0.000186347	0.0357341
ANXA3	-0.965039	0.254873	0.000200782	0.0370721
PIANP	-0.846139	0.223551	0.000202303	0.0370721
EZR	0.772548	0.204607	0.000235531	0.0409664
B4GALT5	0.810188	0.215415	0.000229198	0.0409664
SDF4	0.79664	0.212191	0.00024667	0.0421888
SSTR4	-0.743399	0.19875	0.000270448	0.0454974
C4B	0.960517	0.25818	0.000275997	0.045682
GSK3A	0.601273	0.162827	0.000282303	0.045984
MPZL2	0.850055	0.230416	0.000288707	0.0462923
ADGRD1	-0.828788	0.225443	0.00030162	0.0476189

## Sheet: ipf.transition.parenchyma
IPF transition vs normal parenchyma
gene	Estimate	Std..Error	p_val_raw	p_val_adj	McDonough core IPF gene
EPAS1	-0.96964	0.143143	1.59225e-10	1.63396e-06
SFRP2	1.50223	0.227201	3.30844e-10	1.69756e-06
RPL34	0.618365	0.101688	6.63322e-09	2.269e-05
SMAD6	-1.13798	0.19051	1.00659e-08	2.5824e-05
RPS17	0.568066	0.0985725	3.3548e-08	4.55188e-05
SERPINF1	0.895962	0.155688	3.12648e-08	4.55188e-05	***
AGPAT4	1.51314	0.264092	3.4696e-08	4.55188e-05
RPS18	0.661767	0.115077	3.54853e-08	4.55188e-05
RPS29	0.577211	0.100918	4.11725e-08	4.69458e-05
TMEM100	-1.18214	0.21235	7.68702e-08	7.88842e-05
RPL37	0.567123	0.103278	1.30119e-07	0.000111273
PIM2	1.2657	0.231213	1.2398e-07	0.000111273
FCN3	-1.13223	0.209487	1.72152e-07	0.00013212
RPL31	0.577677	0.106527	1.80245e-07	0.00013212
RPLP0	0.643604	0.120951	2.92326e-07	0.000170991
RPS6	0.567654	0.10693	3.0755e-07	0.000170991
SCN9A	1.96543	0.371482	3.16588e-07	0.000170991
RTKN2	-0.961994	0.180839	2.6995e-07	0.000170991
EGFL7	-0.814259	0.154376	3.5049e-07	0.000179836
RPL37A	0.539929	0.102727	4.01593e-07	0.000187325
EMP2	-0.704552	0.134182	3.98755e-07	0.000187325
AGER	-1.13033	0.216619	4.47507e-07	0.000199666	***
RPL36	0.56491	0.108495	4.95431e-07	0.000211838
SLC6A4	-1.13836	0.219973	5.18067e-07	0.000212656
RPL28	0.592156	0.114494	5.95509e-07	0.000235043
ITGA1	-0.770803	0.151342	7.86734e-07	0.000299017
CAV1	-0.87626	0.172587	8.79648e-07	0.000322391	***
RPL7	0.46496	0.0928074	1.27219e-06	0.00045018
CDH5	-0.989926	0.199102	1.37937e-06	0.000471837
RPS19	0.485666	0.0980669	1.61408e-06	0.000534311
RPLP1	0.51302	0.104246	1.85589e-06	0.000595162
RGS1	0.906606	0.185375	2.09173e-06	0.000631333
RPS2	0.555112	0.113296	2.08674e-06	0.000631333
RPL41	0.490813	0.100914	2.46154e-06	0.000701676
RPL27A	0.627057	0.12887	2.4316e-06	0.000701676
IGHG2	2.14969	0.44816	3.26056e-06	0.00090432
RPL13	0.581295	0.121325	3.36238e-06	0.00090802
RPL27	0.483249	0.101899	4.12842e-06	0.0010863
RPS16	0.443011	0.0939832	4.77233e-06	0.00122434
IGHG3	2.10849	0.45431	6.46226e-06	0.00161746
RPL32	0.472639	0.102501	7.41049e-06	0.00181063
RPL26	0.489624	0.106417	7.77966e-06	0.00185663
RPS23	0.500433	0.109111	8.33164e-06	0.00194317
RPL39	0.591026	0.129195	8.63011e-06	0.00196805
ACVRL1	-0.829561	0.182284	8.99509e-06	0.00200669
RPS3A	0.509373	0.11185	9.47466e-06	0.0020687
RPL5	0.502021	0.11108	1.0915e-05	0.00215859
RPLP2	0.486421	0.107456	1.0605e-05	0.00215859
RPSA	0.415012	0.0918837	1.11484e-05	0.00215859
SLCO2A1	-0.729884	0.161508	1.04714e-05	0.00215859
RPL36A	0.597685	0.132436	1.10702e-05	0.00215859
IGHA1	2.03284	0.449477	1.04885e-05	0.00215859
RPL6	0.530508	0.117889	1.19949e-05	0.00227948
RPS21	0.500092	0.111542	1.26138e-05	0.00231148
CALCRL	-0.746568	0.166867	1.25986e-05	0.00231148
ADGRF5	-0.614847	0.13767	1.31201e-05	0.00236207
OXT	1.07249	0.241337	1.42898e-05	0.00248545
RPS28	0.449402	0.100749	1.42305e-05	0.00248545
RPL24	0.473858	0.106488	1.47062e-05	0.00251524
VIPR1	-0.879896	0.198869	1.55547e-05	0.00261677
RPL18	0.445992	0.100665	1.60223e-05	0.00265196
EEF1B2	0.562502	0.12799	1.80779e-05	0.00289055
SLC39A8	-0.78396	0.178947	1.84284e-05	0.00289055
IGHG4	1.99142	0.452714	1.81823e-05	0.00289055
IGKC	2.01706	0.459364	1.85906e-05	0.00289055
CLEC3B	-0.787931	0.180259	1.94971e-05	0.00298626
RPS3	0.47651	0.108815	1.9821e-05	0.00299123
RPS27	0.540541	0.12479	2.4042e-05	0.00357563
RPL12	0.436153	0.101147	2.61154e-05	0.00380387
FOXF1	-0.614984	0.143057	2.6318e-05	0.00380387	***
RPS25	0.447872	0.104371	2.81559e-05	0.004013
JCHAIN	1.57991	0.369041	2.87385e-05	0.00403992
RPL17	0.490464	0.114578	2.978e-05	0.0040747
EDNRB	-0.679132	0.159168	2.96394e-05	0.0040747
EMCN	-0.610149	0.14372	3.2879e-05	0.00443953
RPL18A	0.492226	0.116137	3.53279e-05	0.00470825
IGHG1	1.9645	0.464762	3.69452e-05	0.00486067
TIMP3	-0.675144	0.160128	3.79391e-05	0.00489403
GPC3	-0.79274	0.188386	3.81526e-05	0.00489403
SCD	-0.630753	0.150237	3.95061e-05	0.00500508
EEF1G	0.456179	0.108967	4.37317e-05	0.00547287
RPL23	0.433703	0.103782	4.48844e-05	0.00554944
RPS9	0.421835	0.101195	4.67999e-05	0.00566699
RGCC	-0.769278	0.184999	4.69396e-05	0.00566699
RPS14	0.477307	0.114676	4.80939e-05	0.00568626
IGHM	1.63103	0.392463	4.82074e-05	0.00568626
LPL	-0.749046	0.18134	5.27382e-05	0.00615
KRT5	1.07026	0.259668	5.39534e-05	0.00622101
IFI27	-0.680617	0.16491	5.50797e-05	0.0062803
PDCD4	0.358307	0.087112	5.73053e-05	0.00646228
CLIC5	-0.600364	0.14672	6.10021e-05	0.00680439
WARS1	-0.742362	0.182273	6.57074e-05	0.00725042
PTP4A2	0.499712	0.122828	6.77062e-05	0.0073915
KRT15	0.756016	0.186424	6.99493e-05	0.007556
PDIA4	0.46537	0.114724	7.25028e-05	0.00775025
GPX3	-0.651743	0.161269	7.71784e-05	0.008165
BASP1	0.313844	0.077831	7.94358e-05	0.00831806
HPGD	-0.809731	0.201389	8.04165e-05	0.00833569
RPL30	0.441455	0.109892	8.56522e-05	0.0087026
RPL14	0.419314	0.104412	8.55916e-05	0.0087026
RPS5	0.488277	0.121723	8.68483e-05	0.00873762
TXNDC5	0.697617	0.174527	8.95739e-05	0.00892434
NPIPB3	0.526332	0.131603	9.13145e-05	0.00901028
MZB1	0.993707	0.249516	9.41544e-05	0.00920203
HLA-E	-0.472871	0.118817	9.91472e-05	0.00950403
RPS11	0.489789	0.123173	0.000100023	0.00950403
HBA1	-0.742316	0.186955	9.8347e-05	0.00950403
RAMP2	-0.816166	0.207471	0.000113072	0.0106453
IGLL5	1.82592	0.467478	0.000128565	0.0119939
HBA2	-1.01417	0.260288	0.000131388	0.0120033
RPL35A	0.389971	0.0999087	0.000132174	0.0120033
ENG	-0.590172	0.1512	0.000131181	0.0120033
RPS7	0.334789	0.0871544	0.000167603	0.0150872
DUX4	0.312527	0.0821088	0.000189569	0.0166684
NPNT	-0.508067	0.133508	0.000190041	0.0166684
C4B	0.574989	0.151699	0.00019952	0.0173515
RPL29	0.428105	0.113171	0.000208608	0.0179894
SFTPC	-1.59929	0.425051	0.000221133	0.0189105
PABPC1	0.461903	0.123548	0.000244464	0.020668
PTBP1	0.35761	0.0956215	0.000245711	0.020668
ATP5MC2	0.391761	0.104851	0.000248787	0.0207565
TRIR	0.511873	0.137426	0.000256257	0.0210671
SPTBN1	-0.490726	0.131712	0.000256616	0.0210671
RPL15	0.404831	0.108903	0.000265677	0.0214675
COL4A2	-0.62663	0.168463	0.000264012	0.0214675
TSPAN13	-0.44833	0.121042	0.000275349	0.0220752
CLDN5	-0.627019	0.170275	0.00029679	0.0236098
INMT	-0.733048	0.199765	0.000309917	0.0242776
RPS12	0.462871	0.126321	0.000323074	0.0249277
STXBP6	-0.676281	0.18496	0.000321227	0.0249277
ITGB4	0.546547	0.150215	0.000345674	0.0263833
RPL10A	0.471113	0.129297	0.00034708	0.0263833
MMP7	0.925092	0.255453	0.000367961	0.0277648	***
RPL19	0.439476	0.121637	0.000389648	0.0289751
PDIA3	0.381447	0.105663	0.000386934	0.0289751
TNFSF10	-0.585916	0.163029	0.000408478	0.0301568	***
ARL4C	0.58965	0.164475	0.000418775	0.0304785
SF3B6	0.531264	0.148125	0.00041694	0.0304785
NOP53	0.397319	0.110766	0.0004224	0.0305258
RPL7A	0.351629	0.0980937	0.000431537	0.030753
TBX2	-0.654179	0.182672	0.000430933	0.030753
BMPR2	-0.531392	0.14861	0.000436113	0.0307652
KCNJ9	0.425817	0.119128	0.000437704	0.0307652
NES	-0.638716	0.179667	0.000464207	0.0324061
ROBO4	-0.584094	0.16487	0.000485819	0.0336643
GBP4	-0.638937	0.180379	0.000488792	0.0336643
NFYA	0.275878	0.077903	0.000497868	0.0340608
MANF	0.631997	0.179451	0.000525942	0.0357432
SAT1	0.508828	0.144281	0.000532684	0.0359632
SLC9A3R2	-0.490389	0.140234	0.000581545	0.038752
RACK1	0.407342	0.116378	0.00058111	0.038752
SHC1	0.450761	0.129614	0.00061782	0.040127
RAB34	0.354986	0.102058	0.000613935	0.040127
ANXA3	-0.578907	0.166523	0.000615977	0.040127
ELP2	-0.539411	0.155123	0.00061214	0.040127
RPS8	0.419895	0.120868	0.000637127	0.0411207
RAP2C	-0.626293	0.180749	0.0006431	0.0412468
SLC44A2	-0.519893	0.150021	0.000649522	0.0414
RAMP3	-0.671034	0.194195	0.000661831	0.0419241
KLF2	-0.544586	0.15742	0.000667271	0.0420094
FBXW7	0.518479	0.150216	0.000671771	0.0420348
DERL3	0.763688	0.221698	0.000689241	0.0428666
COL4A1	-0.606421	0.176032	0.000700717	0.0430584
RPS20	0.377124	0.109362	0.000699875	0.0430584
RPL21	0.348781	0.101439	0.000721144	0.0432771
RPS26	0.347202	0.10088	0.000714676	0.0432771
PKN3	0.733784	0.213441	0.000714542	0.0432771
FZD4	-0.517625	0.15085	0.00072079	0.0432771
TNS2	-0.492133	0.144137	0.000773758	0.0457131
PECAM1	-0.525519	0.153648	0.000769486	0.0457131
EPB41L2	-0.526317	0.154604	0.000790298	0.0463431
RPS4X	0.390564	0.114712	0.000811977	0.0473438
COL6A1	0.495548	0.145843	0.000824982	0.0478303

## Sheet: ipf.fibrosis.parenchyma
IPF dense fibrosis vs normal parenchyma
gene	Estimate	Std..Error	p_val_raw	p_val_adj	McDonough core IPF gene
EPAS1	-1.22245	0.150316	5.70475e-14	5.85421e-10
FCN3	-1.48317	0.220489	1.57533e-10	5.38869e-07
AGPAT4	1.88266	0.277602	1.20446e-10	5.38869e-07
IFI27	-1.11614	0.173143	9.3334e-10	2.39448e-06
SCN9A	2.48867	0.390116	1.20355e-09	2.47016e-06
FOXF1	-0.941005	0.150378	2.20113e-09	3.76467e-06	***
IGHA1	2.91938	0.471965	3.47569e-09	5.09536e-06
IGKC	2.938	0.482279	5.94796e-09	7.62974e-06
ITGA1	-0.955795	0.159091	8.36066e-09	8.70423e-06
SPARC	-1.09391	0.181309	8.482e-09	8.70423e-06
IGHG2	2.82203	0.470563	9.9756e-09	9.30632e-06
AGER	-1.3503	0.227506	1.2697e-08	1.0858e-05	***
EMP2	-0.832078	0.140884	1.56428e-08	1.14662e-05
COL4A2	-1.04783	0.176876	1.48891e-08	1.14662e-05
VIPR1	-1.20891	0.209058	2.67787e-08	1.71752e-05
HLA-E	-0.722917	0.124801	2.94103e-08	1.77535e-05
FN1	-1.16139	0.201631	3.26333e-08	1.86046e-05
COL4A1	-1.05021	0.184814	4.84221e-08	2.6153e-05
IGHG1	2.74829	0.488024	6.42204e-08	3.29515e-05
IGHG4	2.66297	0.475362	7.40976e-08	3.45632e-05
HBA1	-1.09837	0.196559	7.09566e-08	3.45632e-05
IGHG3	2.6659	0.477014	7.87359e-08	3.51299e-05
HPGD	-1.1737	0.211988	9.06302e-08	3.8752e-05
BGN	-1.02069	0.186048	1.2945e-07	4.92007e-05
SFRP2	1.30694	0.238604	1.27697e-07	4.92007e-05
JCHAIN	2.12361	0.387603	1.27297e-07	4.92007e-05
OXT	1.36733	0.253702	1.90186e-07	6.9703e-05
TMEM100	-1.19641	0.223556	2.24308e-07	7.9374e-05
SLC6A4	-1.23392	0.231834	2.56061e-07	8.75898e-05
SMAD6	-1.05716	0.200194	3.27676e-07	0.000108471
TSPAN13	-0.662807	0.127117	4.6493e-07	0.000149097
PIM2	1.26153	0.243103	4.96693e-07	0.000154456
OR5K4	1.0462	0.205456	7.83212e-07	0.000223259
SLC9A3R2	-0.753239	0.147251	7.41851e-07	0.000223259
NES	-0.963679	0.189267	7.75417e-07	0.000223259
ENG	-0.803577	0.158743	9.65593e-07	0.000247723
SCD	-0.798077	0.158046	9.54908e-07	0.000247723
ADGRF5	-0.732752	0.144685	9.12301e-07	0.000247723
IGHM	2.08665	0.41208	9.39888e-07	0.000247723
MZB1	1.32299	0.262269	9.9199e-07	0.000248288
SLCO2A1	-0.850143	0.169691	1.17648e-06	0.000287453
EGFL7	-0.805148	0.162086	1.47506e-06	0.000352026
IL32	-0.90258	0.181892	1.51177e-06	0.000352585
SGK1	-0.809299	0.16381	1.6686e-06	0.000380514
WARS1	-0.931485	0.19164	2.29118e-06	0.000511132
CAV1	-0.876974	0.181242	2.62734e-06	0.000573655	***
DERL3	1.12268	0.233164	2.81491e-06	0.000601805
C4B	0.759923	0.159279	3.55029e-06	0.000728662
GPC3	-0.94389	0.198052	3.52034e-06	0.000728662
TXNDC5	0.872968	0.183312	3.63897e-06	0.000732218
CLDN5	-0.849949	0.178841	3.82797e-06	0.000755435
PAPSS2	-0.731606	0.154555	4.00233e-06	0.00076749
PKN3	1.06284	0.224116	4.03863e-06	0.00076749
PECAM1	-0.76106	0.161326	4.68262e-06	0.000873692
HBA2	-1.28408	0.273599	4.87107e-06	0.000876963
RPS6	0.528752	0.112278	4.79319e-06	0.000876963
CD79A	0.982753	0.211603	5.96958e-06	0.0010562
RPL32	0.497399	0.107637	7.08755e-06	0.00123275
RPLP0	0.585511	0.127007	7.42499e-06	0.00126992
IGLL5	2.24947	0.490865	8.10707e-06	0.00136385
RPS17	0.468315	0.103511	1.07361e-05	0.001777
ACVRL1	-0.857952	0.191734	1.2534e-05	0.00203855
SFTPC	-1.9986	0.446345	1.27136e-05	0.00203855
KRT15	0.876223	0.19632	1.30523e-05	0.00206066
RGCC	-0.86697	0.194424	1.3522e-05	0.00210247
XBP1	0.905893	0.203827	1.45526e-05	0.00222894
RPL34	0.474049	0.106796	1.54504e-05	0.00233165
MSN	-0.620354	0.140574	1.70246e-05	0.00253197
BMPR2	-0.68723	0.156112	1.73269e-05	0.00254012
RPS18	0.531659	0.120836	1.81123e-05	0.00261786
KRT5	1.19655	0.273097	1.85908e-05	0.0026497
FCGR3A	-0.825203	0.188456	1.89004e-05	0.00265693
RPL7	0.42742	0.0974885	1.95175e-05	0.0027066
EMCN	-0.648686	0.151061	2.6971e-05	0.00369035
CAV2	-0.638266	0.148841	2.76943e-05	0.00373946
S100A6	-0.519456	0.121276	2.94956e-05	0.00393096
SSR4	0.781416	0.183392	3.13446e-05	0.00412383
CLIC5	-0.655336	0.154262	3.24853e-05	0.0042198
CALCRL	-0.743867	0.175411	3.35482e-05	0.0043034
NPNT	-0.593453	0.140171	3.55716e-05	0.00450662
SERPINF1	0.688183	0.163547	3.86118e-05	0.00483213	***
CLEC3B	-0.79355	0.189452	4.15084e-05	0.00513204
TIMP3	-0.702814	0.168124	4.39108e-05	0.00536443
APOL1	-0.585962	0.140557	4.57551e-05	0.00552398
RAMP2	-0.907511	0.218266	4.6668e-05	0.00556868
PDE4D	0.68429	0.166533	5.64876e-05	0.00666294
RPL26	0.459513	0.111766	5.89813e-05	0.00680074
RTKN2	-0.779858	0.190008	5.85222e-05	0.00680074
CLU	0.716053	0.174397	5.9662e-05	0.00680279
SKAP2	-0.654958	0.160396	6.25487e-05	0.0069769
IRX3	0.776312	0.18998	6.19085e-05	0.0069769
CDH5	-0.84502	0.209285	7.59437e-05	0.00837994
ABCA3	-0.846702	0.209776	7.74577e-05	0.00842335
ARHGAP18	-0.649469	0.161156	7.79788e-05	0.00842335
B2M	-0.690353	0.170926	7.90656e-05	0.00843951
TBX2	-0.772907	0.191799	7.97732e-05	0.00843951
CCL14	0.878105	0.218035	8.13601e-05	0.00851957
RPL37A	0.433284	0.107889	8.57533e-05	0.0088
OLR1	-0.786272	0.196696	8.829e-05	0.00897061
MYC	0.575794	0.144317	9.38078e-05	0.0094378
DENND1B	0.566344	0.142726	9.8881e-05	0.00968145
SDC3	-0.589399	0.148476	9.8384e-05	0.00968145
SLC39A8	-0.747465	0.188511	0.000100003	0.00968145
KRT7	-0.617386	0.155444	9.9184e-05	0.00968145
RPL5	0.461211	0.116633	0.000108355	0.0103919
S100A4	-0.629011	0.159724	0.000116032	0.0110252
RPL37	0.426147	0.108467	0.000120262	0.0113223
OSBPL3	0.690311	0.177309	0.000132256	0.0123383
SCGB3A2	1.55363	0.400244	0.000139035	0.0128538
LRSAM1	0.648831	0.167717	0.000146246	0.0132812
S100A10	-0.527591	0.136048	0.000145343	0.0132812
RPL24	0.432044	0.111822	0.000153638	0.0138301
RPLP1	0.421182	0.10945	0.000162263	0.0144795
RTN4RL1	0.595377	0.155448	0.000168849	0.0149373
ROBO4	-0.66228	0.173564	0.000177965	0.0156092
FBXW7	0.602676	0.158126	0.000181259	0.0157634
MRC1	-0.600301	0.15765	0.000186157	0.0160533
SPTAN1	-0.386964	0.101668	0.000190246	0.0161703
RAP2C	-0.7217	0.190038	0.000191756	0.0161703
RPL31	0.425615	0.111866	0.000192241	0.0161703
ELN	-0.698987	0.184489	0.000200964	0.0167666
PHLDB1	-0.577038	0.152682	0.000205019	0.0168313
TENT5C	0.707006	0.186971	0.00020354	0.0168313
RPL10A	0.513228	0.135754	0.000209563	0.0170678
RPS19	0.38832	0.102968	0.000216722	0.0171093
S100A9	-0.782492	0.207686	0.000216742	0.0171093
HEG1	-0.541625	0.143751	0.000215313	0.0171093
RPS5	0.482105	0.127802	0.000216147	0.0171093
RPS3	0.429928	0.114268	0.000224952	0.0172273
MSR1	-0.685354	0.182584	0.000224946	0.0172273
TNFSF10	-0.64433	0.171264	0.000220451	0.0172273	***
HLA-F	-0.525497	0.139786	0.000224415	0.0172273
EXOSC5	0.604564	0.161787	0.000241085	0.0181913
ALOX5AP	-0.690727	0.185204	0.00024804	0.0185795
RPS21	0.436873	0.117109	0.000251472	0.0187
TNFRSF13B	0.631617	0.169674	0.000253298	0.0187003
KLF4	-0.733262	0.197193	0.000256707	0.0188166
MYO1B	-0.535896	0.145101	0.000283619	0.0206418
CDC25B	-0.538567	0.14594	0.000287909	0.020661
IGFBP4	0.594172	0.160774	0.000287837	0.020661	***
SYT8	0.733842	0.199282	0.000293473	0.020914
CX3CL1	-0.698424	0.189834	0.000300975	0.0213007
HERPUD1	0.608422	0.166113	0.000318171	0.0220613
KRT8	-0.649549	0.177281	0.000317261	0.0220613
LGALS1	-0.483448	0.131719	0.000314946	0.0220613
LTBP2	-0.634183	0.174016	0.000338474	0.0233116
NDNF	-0.567531	0.155925	0.000347713	0.0236307
BRI3	-0.536545	0.147827	0.000362471	0.0244716
RPLP2	0.408963	0.112833	0.000372321	0.0249723
IGFBP5	0.750001	0.207413	0.000375866	0.0250464	***
RPL18A	0.441067	0.121956	0.000383597	0.0253966
TUBA1C	-0.442072	0.12243	0.000393352	0.0258755
RPS2	0.429201	0.118986	0.000397806	0.0260018
CFL1	-0.398814	0.11076	0.000406762	0.026419
RPS25	0.393982	0.10958	0.000411728	0.0265733
HBB	-0.867416	0.241905	0.000416903	0.0267391
HLA-B	-0.47615	0.132764	0.000429362	0.0271982
TNS3	-0.646125	0.180725	0.000433349	0.0272824
EPS8	0.565983	0.158657	0.000446328	0.0279282
FAM53B	0.477438	0.134518	0.000475259	0.0295582
SIK1	0.582043	0.163856	0.000481665	0.0297762
HLA-C	-0.415216	0.117172	0.000500061	0.0306808
ANXA3	-0.618956	0.17513	0.000502277	0.0306808
SHC1	0.480776	0.136181	0.000513353	0.0308594
TBPL1	0.555256	0.157358	0.000514223	0.0308594
RPL13	0.450475	0.127401	0.000511903	0.0308594
MARCHF2	-0.43294	0.122854	0.000521595	0.0311085
RPL41	0.374179	0.105999	0.000524437	0.0311085
PALM2AKAP2	-0.554468	0.157916	0.00054781	0.0323082
BCAS4	0.541078	0.154427	0.000560244	0.0323737
RPS9	0.373118	0.106261	0.000558348	0.0323737
RPL18	0.371134	0.105709	0.000559997	0.0323737
SPTBN1	-0.484783	0.138283	0.00056785	0.0323737
WDR46	0.559266	0.159725	0.000564837	0.0323737
RPL36A	0.486831	0.139042	0.000574549	0.0325747
TMSB10	-0.407349	0.117323	0.000644146	0.0357309
PODXL	-0.608283	0.176027	0.000662291	0.0365399
FOXE3	0.632487	0.183432	0.000682348	0.0374452
GPX3	-0.582896	0.169322	0.000708875	0.0384893
ITGB1	-0.444073	0.128945	0.00070587	0.0384893
TMEM117	0.589206	0.171682	0.000725837	0.0389976
RAMP3	-0.701145	0.204389	0.000723251	0.0389976
TAMALIN	-0.531347	0.155182	0.000745421	0.0398412
RGS1	0.666344	0.194622	0.000752218	0.0399962
MAFK	-0.54737	0.160209	0.000762292	0.0403229
KLF2	-0.562928	0.165277	0.000803302	0.0422743
PLEKHM2	-0.363538	0.107052	0.000821811	0.0428093
RPL36	0.387382	0.113911	0.000818514	0.0428093
RPS28	0.359238	0.105834	0.000842741	0.0435765
ADGRE5	-0.522855	0.154338	0.000845032	0.0435765
CA3	0.699015	0.20674	0.000861244	0.0441904
PLAUR	-0.785516	0.232676	0.000877378	0.0447943
ZNF160	0.44612	0.132401	0.00089402	0.0451942
RPL12	0.357764	0.106218	0.000917931	0.0461756
SPOCK2	-0.552145	0.164466	0.000936188	0.0468642
ACE	-0.594533	0.17771	0.000975019	0.0485711
SERPINA1	-0.621509	0.186117	0.00101202	0.0499297
MYL12A	-0.384287	0.115104	0.00101017	0.0499297

## Sheet: ipf.honeycomb.bronchial
IPF honeycomb vs normal bronchiolar epithelium
gene	Estimate	Std..Error	p_val_raw	p_val_adj
PIK3CD	0.838762	0.174588	3.05191e-06	0.0313187
